# Supplementary material for: Radiation Exposure in Robotic-Assisted Versus Conventional and Navigation-Assisted Spine Surgery: A Systematic Review, Meta-Analysis, and Meta-Regression of 3205 Patients
Source: J Clin Med. 2026 Mar 11;15(6):2144. doi: 10.3390/jcm15062144 (PMC13026818; doi:10.3390/jcm15062144)
Supplement: Supplementary file 1 [file jcm-15-02144-s001.zip]

Archive with 1 entries (1 files):
- jcm-4147080-supplementary.pdf
